# Supplementary material for: Depressive symptoms predict the incidence of common chronic diseases in women and men in a representative community sample
Source: Psychol Med. 2022 Apr 21;53(9):4172–80. doi: 10.1017/S0033291722000861 (PMC10317822; doi:10.1017/S0033291722000861)
Supplement: Supplementary file 1 [file S0033291722000861sup.zip]

Archive with 3 entries (3 files):
- S0033291722000861sup001.docx
- S0033291722000861sup002.docx
- S0033291722000861sup003.docx
